# Supplementary material for: Proliferation-independent regulation of organ size by Fgf/Notch signaling
Source: eLife. 2017 Jan 13;6:e21049. doi: 10.7554/eLife.21049 (PMC5235355; doi:10.7554/eLife.21049)
Supplement: Figure 7—source data 1. — logFC (log base two fold change of expression between NICD and wildtype sibling); logCPM (log base two fold change of counts per million between NICD and wildtype sibling); padj (p-values adjusted by using the Benjamini–Hochberg procedure to control for the false discovery rate). DOI: http://dx.doi.org/10.7554/eLife.21049.017 [file elife-21049-fig7-data1.xlsx]

## Sheet: Sheet1
id	gene	description	logFC	logCPM	PValue	padj
ENSDARG00000026403	hephl1b	hephaestin-like 1b [Source:ZFIN;Acc:ZDB-GENE-091204-388]	4.723	2.53481	8.49705e-11	2.83814e-08
ENSDARG00000069888	cldna	claudin a [Source:ZFIN;Acc:ZDB-GENE-010328-1]	4.41466	4.19926	1.40021e-31	2.75043e-27
ENSDARG00000058906	si:ch211-181l5.2	si:ch211-181l5.2 [Source:ZFIN;Acc:ZDB-GENE-120215-133]	4.37528	0.219449	2.10191e-07	2.94913e-05
ENSDARG00000042396	trim35-30	tripartite motif containing 35-30 [Source:ZFIN;Acc:ZDB-GENE-060503-557]	4.19801	-0.729181	9.53303e-06	0.000828572
ENSDARG00000103019	gstp2	glutathione S-transferase pi 2 [Source:ZFIN;Acc:ZDB-GENE-050601-1]	4.03116	0.857999	6.60568e-12	3.01757e-09
ENSDARG00000102580			3.40025	-0.573085	2.77818e-06	0.000285716
ENSDARG00000058930	si:busm1-52i16.2	si:busm1-52i16.2 [Source:ZFIN;Acc:ZDB-GENE-030616-509]	3.36199	1.06689	4.79772e-09	1.09583e-06
ENSDARG00000060609	cd109	CD109 molecule [Source:ZFIN;Acc:ZDB-GENE-120215-253]	3.22965	4.30679	7.17536e-20	1.40946e-16
ENSDARG00000078552	grhl3	grainyhead-like transcription factor 3 [Source:ZFIN;Acc:ZDB-GENE-030131-9854]	3.14394	2.87095	1.3968e-08	2.85805e-06
ENSDARG00000012269	clcn1b	chloride channel, voltage-sensitive 1b [Source:ZFIN;Acc:ZDB-GENE-100921-11]	3.12042	0.517212	6.52242e-07	7.90864e-05
ENSDARG00000094648	si:ch211-194g2.4	si:ch211-194g2.4 [Source:ZFIN;Acc:ZDB-GENE-090313-65]	3.08989	2.29324	4.53448e-08	7.54838e-06
ENSDARG00000095415	RNF224	ring finger protein 224 [Source:HGNC Symbol;Acc:HGNC:41912]	3.06154	0.855448	2.91043e-08	5.24492e-06
ENSDARG00000056145	si:dkey-159a18.1	si:dkey-159a18.1 [Source:ZFIN;Acc:ZDB-GENE-041210-204]	2.99014	1.56993	4.66725e-08	7.70411e-06
ENSDARG00000101407	tgm1l4	transglutaminase 1 like 4 [Source:ZFIN;Acc:ZDB-GENE-050913-29]	2.93234	0.381126	5.1871e-05	0.00361313
ENSDARG00000055638	ankrd33aa	ankyrin repeat domain 33Aa [Source:ZFIN;Acc:ZDB-GENE-080520-2]	2.75691	-0.441056	2.05228e-05	0.0015809
ENSDARG00000103554	notch1a	notch 1a [Source:ZFIN;Acc:ZDB-GENE-990415-173]	2.70267	10.2974	2.55467e-10	7.84085e-08
ENSDARG00000035339	ftr99	finTRIM family, member 99 [Source:ZFIN;Acc:ZDB-GENE-141212-215]	2.58762	0.592696	1.26206e-05	0.00104602
ENSDARG00000102267	znf750	zinc finger protein 750 [Source:ZFIN;Acc:ZDB-GENE-050417-313]	2.55395	4.0094	3.99062e-16	3.73275e-13
ENSDARG00000037292	chrm1a	cholinergic receptor, muscarinic 1a [Source:ZFIN;Acc:ZDB-GENE-090410-9]	2.54581	0.48414	2.0419e-06	0.00021564
ENSDARG00000053119	smpdl3a	sphingomyelin phosphodiesterase, acid-like 3A [Source:ZFIN;Acc:ZDB-GENE-050327-61]	2.51049	0.0227989	1.60006e-05	0.00127764
ENSDARG00000012555	ak5	adenylate kinase 5 [Source:ZFIN;Acc:ZDB-GENE-030131-8256]	2.43898	-0.604431	0.00058379	0.0292535
ENSDARG00000102003			2.42424	0.235535	2.45556e-05	0.00186234
ENSDARG00000020981	slc35a3b	solute carrier family 35 (UDP-N-acetylglucosamine (UDP-GlcNAc) transporter), member A3b [Source:ZFIN;Acc:ZDB-GENE-050417-460]	2.24355	1.99782	9.51901e-09	2.01056e-06
ENSDARG00000090394	TIMP4	TIMP metallopeptidase inhibitor 4 [Source:HGNC Symbol;Acc:HGNC:11823]	2.16506	2.30561	1.62271e-07	2.32664e-05
ENSDARG00000099558	NPC1L1	NPC1 like intracellular cholesterol transporter 1 [Source:HGNC Symbol;Acc:HGNC:7898]	2.15714	0.378779	0.000326592	0.0183293
ENSDARG00000100104	zgc:101785	zgc:101785 [Source:ZFIN;Acc:ZDB-GENE-041010-152]	2.14145	3.50543	9.14249e-12	3.82098e-09
ENSDARG00000077240	cd247l	CD247 antigen like [Source:ZFIN;Acc:ZDB-GENE-070508-2]	2.11106	-0.734234	0.00442437	0.149326
ENSDARG00000094999	pimr108	Pim proto-oncogene, serine/threonine kinase, related 108 [Source:ZFIN;Acc:ZDB-GENE-100921-48]	2.09495	-0.401384	0.00089818	0.041137
ENSDARG00000009018	rhbg	Rh family, B glycoprotein (gene/pseudogene) [Source:ZFIN;Acc:ZDB-GENE-030131-9542]	2.08642	4.38307	2.6178e-07	3.57094e-05
ENSDARG00000006202	erbb3a	erb-b2 receptor tyrosine kinase 3a [Source:ZFIN;Acc:ZDB-GENE-030916-3]	2.06584	3.50301	2.8522e-06	0.000290322
ENSDARG00000079456	si:ch211-149a19.3	si:ch211-149a19.3 [Source:ZFIN;Acc:ZDB-GENE-081104-128]	2.05888	0.728209	0.000543298	0.0278643
ENSDARG00000076952	fer1l4	fer-1-like family member 4 [Source:ZFIN;Acc:ZDB-GENE-130530-815]	2.05248	4.73171	9.88017e-15	8.0865e-12
ENSDARG00000035957	gmnn	geminin, DNA replication inhibitor [Source:ZFIN;Acc:ZDB-GENE-030429-30]	2.04318	4.77047	9.3648e-14	6.13176e-11
ENSDARG00000093628	s100a11	S100 calcium binding protein A11 [Source:ZFIN;Acc:ZDB-GENE-070717-5]	2.02219	5.59565	2.04867e-12	1.03185e-09
ENSDARG00000102058	si:dkeyp-11e3.1	si:dkeyp-11e3.1 [Source:ZFIN;Acc:ZDB-GENE-141222-55]	2.01695	1.33404	0.000702055	0.033391
ENSDARG00000076839	ftr86	finTRIM family, member 86 [Source:ZFIN;Acc:ZDB-GENE-060929-108]	2.01583	1.03801	0.00779673	0.236641
ENSDARG00000053625	anxa2b	annexin A2b [Source:ZFIN;Acc:ZDB-GENE-030131-1089]	2.01103	-0.00977184	0.000836447	0.0386596
ENSDARG00000010940	BX957278.1		1.99735	-0.000449505	0.00101602	0.0456696
ENSDARG00000056535	pla2g4f.1	phospholipase A2, group IVF, tandem duplicate 1 [Source:ZFIN;Acc:ZDB-GENE-131121-408]	1.9844	-0.50723	0.00554533	0.179451
ENSDARG00000076727	si:ch211-247i17.1	si:ch211-247i17.1 [Source:ZFIN;Acc:ZDB-GENE-131121-275]	1.96937	-0.612211	0.00189344	0.0756772
ENSDARG00000012341	capn9	calpain 9 [Source:ZFIN;Acc:ZDB-GENE-010724-2]	1.96264	5.15977	7.14598e-06	0.000640952
ENSDARG00000061120	slc43a2b	solute carrier family 43 (amino acid system L transporter), member 2b [Source:ZFIN;Acc:ZDB-GENE-041212-6]	1.94621	2.28125	1.13335e-06	0.000128685
ENSDARG00000058800	rab25a	RAB25, member RAS oncogene family a [Source:ZFIN;Acc:ZDB-GENE-041212-69]	1.94511	2.14024	0.000116461	0.00750048
ENSDARG00000015709	hsd17b12a	hydroxysteroid (17-beta) dehydrogenase 12a [Source:ZFIN;Acc:ZDB-GENE-030131-5628]	1.94346	3.51482	4.75814e-06	0.000436748
ENSDARG00000014496	trpv6	transient receptor potential cation channel, subfamily V, member 6 [Source:ZFIN;Acc:ZDB-GENE-040624-12]	1.94212	3.94927	1.6543e-07	2.35475e-05
ENSDARG00000093108	si:ch211-69l10.2	si:ch211-69l10.2 [Source:ZFIN;Acc:ZDB-GENE-091204-42]	1.91668	0.104602	0.000285346	0.0164855
ENSDARG00000103072	si:busm1-163l24.4	si:busm1-163l24.4 [Source:EntrezGene;Acc:368754]	1.90421	0.321094	0.000370657	0.0203375
ENSDARG00000026149	slc46a1	solute carrier family 46 (folate transporter), member 1 [Source:ZFIN;Acc:ZDB-GENE-040426-1012]	1.8973	3.37236	9.70146e-11	3.1761e-08
ENSDARG00000029476	ldlra	low density lipoprotein receptor a [Source:ZFIN;Acc:ZDB-GENE-031217-1]	1.88599	1.66102	2.22195e-05	0.0016917
ENSDARG00000097437	si:dkey-221l4.12	si:dkey-221l4.12 [Source:ZFIN;Acc:ZDB-GENE-131127-466]	1.87415	-0.597482	0.00356636	0.125545
ENSDARG00000100952	wu:fj16a03	wu:fj16a03 [Source:EntrezGene;Acc:335475]	1.86677	3.08074	6.17491e-08	9.86127e-06
ENSDARG00000087983	igsf5a	immunoglobulin superfamily, member 5a [Source:ZFIN;Acc:ZDB-GENE-091204-182]	1.85191	0.581141	0.000685618	0.0329114
ENSDARG00000053636	cracr2b	calcium release activated channel regulator 2B [Source:ZFIN;Acc:ZDB-GENE-061215-136]	1.83917	3.17645	2.35226e-09	5.56693e-07
ENSDARG00000042785	pitx1	paired-like homeodomain 1 [Source:ZFIN;Acc:ZDB-GENE-060421-3623]	1.83097	1.81241	3.34706e-06	0.000325477
ENSDARG00000098171	zgc:162193	zgc:162193 [Source:ZFIN;Acc:ZDB-GENE-030131-2035]	1.81841	6.49674	2.89058e-13	1.7206e-10
ENSDARG00000101142	si:ch211-182a13.1	si:ch211-182a13.1 [Source:ZFIN;Acc:ZDB-GENE-141212-271]	1.81391	1.62269	2.64507e-05	0.00199835
ENSDARG00000099470	muc5.3	mucin 5.3 [Source:ZFIN;Acc:ZDB-GENE-040426-1562]	1.81158	1.12655	6.12338e-05	0.00420565
ENSDARG00000009242	fev	FEV (ETS oncogene family) [Source:ZFIN;Acc:ZDB-GENE-070112-1852]	1.79644	5.91433	1.37328e-10	4.42218e-08
ENSDARG00000078448	GPR137B (1 of many)	G protein-coupled receptor 137B [Source:HGNC Symbol;Acc:HGNC:11862]	1.76756	1.95512	6.61787e-05	0.00451371
ENSDARG00000045413	gcm2	glial cells missing homolog 2 (Drosophila) [Source:ZFIN;Acc:ZDB-GENE-050127-1]	1.75343	2.30302	2.15621e-05	0.00164803
ENSDARG00000071560	dlx4b	distal-less homeobox 4b [Source:ZFIN;Acc:ZDB-GENE-990415-50]	1.74353	3.11692	1.0698e-05	0.000913654
ENSDARG00000102433	sytl4	synaptotagmin-like 4 [Source:ZFIN;Acc:ZDB-GENE-070209-217]	1.72839	4.44799	3.29893e-10	9.39144e-08
ENSDARG00000099803	PIK3C2G	phosphatidylinositol-4-phosphate 3-kinase catalytic subunit type 2 gamma [Source:HGNC Symbol;Acc:HGNC:8973]	1.70303	3.04503	6.38784e-05	0.004372
ENSDARG00000017947	ptk6a	PTK6 protein tyrosine kinase 6a [Source:ZFIN;Acc:ZDB-GENE-081105-117]	1.69488	0.708734	0.0034707	0.123729
ENSDARG00000069376	tnfsf12	tumor necrosis factor (ligand) superfamily, member 12 [Source:ZFIN;Acc:ZDB-GENE-060929-376]	1.68808	0.557636	0.000416275	0.0222198
ENSDARG00000042231	stx11b.2	syntaxin 11b, tandem duplicate 2 [Source:ZFIN;Acc:ZDB-GENE-050417-148]	1.68363	0.381167	0.00199488	0.0790031
ENSDARG00000098363	si:ch211-150g5.4	si:ch211-150g5.4 [Source:ZFIN;Acc:ZDB-GENE-131127-268]	1.68289	0.640746	0.00701796	0.215397
ENSDARG00000099342	crfb15	cytokine receptor family member B15 [Source:ZFIN;Acc:ZDB-GENE-071120-6]	1.67707	-0.206096	0.00175501	0.0712265
ENSDARG00000013422	slc8a1a	solute carrier family 8 (sodium/calcium exchanger), member 1a [Source:ZFIN;Acc:ZDB-GENE-050809-1]	1.66881	-0.0180166	0.00450728	0.151864
ENSDARG00000097212	si:dkey-24p1.6	si:dkey-24p1.6 [Source:ZFIN;Acc:ZDB-GENE-060503-67]	1.66095	2.17583	1.75707e-05	0.00138611
ENSDARG00000043342	gpx3	glutathione peroxidase 3 [Source:ZFIN;Acc:ZDB-GENE-070222-3]	1.6513	3.11467	3.05655e-08	5.409e-06
ENSDARG00000006220	ugt1a1	UDP glucuronosyltransferase 1 family, polypeptide A1 [Source:ZFIN;Acc:ZDB-GENE-071004-4]	1.62988	1.54688	0.000949049	0.0432533
ENSDARG00000028784	si:dkey-24p1.6	si:dkey-24p1.6 [Source:ZFIN;Acc:ZDB-GENE-060503-67]	1.62904	3.74629	1.4884e-07	2.18184e-05
ENSDARG00000101104	FP102192.2		1.62478	-0.544879	0.0048259	0.160127
ENSDARG00000071250	tmem79a	transmembrane protein 79a [Source:ZFIN;Acc:ZDB-GENE-060503-538]	1.6244	0.312952	0.00685284	0.211985
ENSDARG00000070538	hey1	hes-related family bHLH transcription factor with YRPW motif 1 [Source:ZFIN;Acc:ZDB-GENE-000607-70]	1.57945	6.32809	3.94585e-08	6.71204e-06
ENSDARG00000075540	BX649498.1		1.55832	0.297104	0.00196761	0.0782383
ENSDARG00000096445			1.55198	-0.404353	0.00866031	0.255958
ENSDARG00000097006	si:dkey-54h16.1	si:dkey-54h16.1 [Source:ZFIN;Acc:ZDB-GENE-131121-383]	1.53792	1.59171	0.00507042	0.166831
ENSDARG00000032746	tnfsf10l3	tumor necrosis factor (ligand) superfamily, member 10 like 3 [Source:ZFIN;Acc:ZDB-GENE-070606-1]	1.53611	0.0649418	0.00389236	0.133901
ENSDARG00000073870	gdpd2	glycerophosphodiester phosphodiesterase domain containing 2 [Source:ZFIN;Acc:ZDB-GENE-081107-62]	1.50987	6.27392	7.02791e-05	0.00474396
ENSDARG00000088567	VPS72 (1 of many)	vacuolar protein sorting 72 homolog [Source:HGNC Symbol;Acc:HGNC:11644]	1.50295	0.713926	0.00606042	0.192008
ENSDARG00000044528	slc15a1b	solute carrier family 15 (oligopeptide transporter), member 1b [Source:ZFIN;Acc:ZDB-GENE-030131-4661]	1.48134	0.0419355	0.00294236	0.108234
ENSDARG00000075975	slc45a3	solute carrier family 45, member 3 [Source:ZFIN;Acc:ZDB-GENE-070509-3]	1.48046	0.976118	0.00171792	0.0699453
ENSDARG00000093392	si:ch211-261n11.9	si:ch211-261n11.9 [Source:ZFIN;Acc:ZDB-GENE-081104-204]	1.46515	-0.357854	0.0096624	0.277381
ENSDARG00000100436	CNGA2 (1 of many)	cyclic nucleotide gated channel alpha 2 [Source:HGNC Symbol;Acc:HGNC:2149]	1.45822	1.79597	0.00258155	0.0976911
ENSDARG00000097575	si:dkey-282o23.1	si:dkey-282o23.1 [Source:ZFIN;Acc:ZDB-GENE-131127-326]	1.45405	0.775004	0.00233746	0.0898526
ENSDARG00000078729	ackr4a	atypical chemokine receptor 4a [Source:ZFIN;Acc:ZDB-GENE-070301-6]	1.45398	-0.196306	0.00955236	0.275128
ENSDARG00000033953	entpd2a.2	ectonucleoside triphosphate diphosphohydrolase 2a, tandem duplicate 2 [Source:ZFIN;Acc:ZDB-GENE-040724-67]	1.44496	0.873634	0.00310798	0.113382
ENSDARG00000040627	grik1b	glutamate receptor, ionotropic, kainate 1b [Source:ZFIN;Acc:ZDB-GENE-070821-1]	1.43971	1.13893	0.00235693	0.0904242
ENSDARG00000103322	si:ch73-347e22.8	si:ch73-347e22.8 [Source:ZFIN;Acc:ZDB-GENE-030131-8455]	1.4319	4.02631	3.44643e-05	0.00251666
ENSDARG00000069279	elovl7a	ELOVL fatty acid elongase 7a [Source:ZFIN;Acc:ZDB-GENE-030131-6149]	1.42905	3.23547	0.00144781	0.0616905
ENSDARG00000068231	CRACR2A (1 of many)	calcium release activated channel regulator 2A [Source:HGNC Symbol;Acc:HGNC:28657]	1.42276	3.31406	0.000361956	0.0200279
ENSDARG00000044776	clic3	chloride intracellular channel 3 [Source:ZFIN;Acc:ZDB-GENE-010507-2]	1.4201	3.7787	0.000207137	0.012558
ENSDARG00000058342	grhl2a	grainyhead-like transcription factor 2a [Source:ZFIN;Acc:ZDB-GENE-050913-123]	1.42002	3.96809	2.31613e-06	0.000240718
ENSDARG00000019808	evpla	envoplakin a [Source:ZFIN;Acc:ZDB-GENE-030829-19]	1.41907	5.25276	0.00794017	0.239952
ENSDARG00000099761	vox	ventral homeobox [Source:ZFIN;Acc:ZDB-GENE-010108-1]	1.37714	2.64937	1.30936e-05	0.00107614
ENSDARG00000060315	rabgap1l2	RAB GTPase activating protein 1-like 2 [Source:ZFIN;Acc:ZDB-GENE-070912-414]	1.35838	2.06633	0.00356526	0.125545
ENSDARG00000098117	BX572103.1		1.35518	0.434108	0.00893881	0.262067
ENSDARG00000088052	CR759791.2		1.34713	0.854891	0.00457783	0.15319
ENSDARG00000101181	s100w	S100 calcium binding protein W [Source:ZFIN;Acc:ZDB-GENE-080407-2]	1.32055	3.94785	0.000916474	0.0418658
ENSDARG00000097608	si:dkeyp-91h6.2	si:dkeyp-91h6.2 [Source:ZFIN;Acc:ZDB-GENE-131119-9]	1.31557	0.658744	0.00640511	0.201305
ENSDARG00000102543	si:dkey-220a11.9	si:dkey-220a11.9 [Source:ZFIN;Acc:ZDB-GENE-110914-241]	1.31264	0.439035	0.006422	0.201513
ENSDARG00000103333	baiap2b	BAI1-associated protein 2b [Source:ZFIN;Acc:ZDB-GENE-100812-7]	1.29317	1.89002	0.00110691	0.0492926
ENSDARG00000002391	tlcd1	TLC domain containing 1 [Source:ZFIN;Acc:ZDB-GENE-041010-173]	1.2796	1.82647	0.00387678	0.133834
ENSDARG00000075436	sytl2b	synaptotagmin-like 2b [Source:ZFIN;Acc:ZDB-GENE-121214-363]	1.27913	4.91581	4.36578e-07	5.56864e-05
ENSDARG00000034403	zgc:173443	zgc:173443 [Source:ZFIN;Acc:ZDB-GENE-071004-101]	1.27087	3.14059	0.0011122	0.0493158
ENSDARG00000077090			1.25671	1.91322	0.00106567	0.0475747
ENSDARG00000021383	naalad2	N-acetylated alpha-linked acidic dipeptidase 2 [Source:ZFIN;Acc:ZDB-GENE-040426-1025]	1.2457	4.06712	0.00106293	0.0475605
ENSDARG00000057210	has3	hyaluronan synthase 3 [Source:ZFIN;Acc:ZDB-GENE-021118-1]	1.24424	5.7609	0.000105093	0.00683558
ENSDARG00000097934	si:dkey-221l4.10	si:dkey-221l4.10 [Source:ZFIN;Acc:ZDB-GENE-131121-493]	1.24	1.76738	0.00232986	0.0897359
ENSDARG00000013312	cadps2	Ca++-dependent secretion activator 2 [Source:ZFIN;Acc:ZDB-GENE-030903-1]	1.23143	2.90788	0.00036522	0.0201205
ENSDARG00000062363	phex	phosphate regulating endopeptidase homolog, X-linked [Source:ZFIN;Acc:ZDB-GENE-030103-2]	1.22703	3.39823	0.000242058	0.0142785
ENSDARG00000014761	mfsd6l	major facilitator superfamily domain containing 6-like [Source:ZFIN;Acc:ZDB-GENE-040801-105]	1.22573	1.61898	0.00470331	0.156588
ENSDARG00000104235	myo5c	myosin VC [Source:ZFIN;Acc:ZDB-GENE-131127-196]	1.21239	3.78659	3.66536e-05	0.00265678
ENSDARG00000011975	fmn1	formin 1 [Source:ZFIN;Acc:ZDB-GENE-041001-198]	1.20967	2.62339	0.000488719	0.0255316
ENSDARG00000061357	CHST6	carbohydrate sulfotransferase 6 [Source:HGNC Symbol;Acc:HGNC:6938]	1.20246	3.55143	4.35824e-05	0.00310177
ENSDARG00000104028	si:dkey-74k8.3	si:dkey-74k8.3 [Source:ZFIN;Acc:ZDB-GENE-141222-20]	1.19092	3.27675	0.00520703	0.170186
ENSDARG00000055416	serpinb1	serpin peptidase inhibitor, clade B (ovalbumin), member 1 [Source:ZFIN;Acc:ZDB-GENE-040718-400]	1.18893	4.45057	0.000307006	0.0174292
ENSDARG00000043128	cldne	claudin e [Source:ZFIN;Acc:ZDB-GENE-010328-5]	1.17827	4.73811	0.00503351	0.165895
ENSDARG00000058475	ern2	endoplasmic reticulum to nucleus signaling 2 [Source:ZFIN;Acc:ZDB-GENE-090312-15]	1.17343	4.45475	1.74257e-05	0.00138021
ENSDARG00000026296	zgc:112994	zgc:112994 [Source:ZFIN;Acc:ZDB-GENE-050522-519]	1.15122	3.11072	0.000294343	0.0169058
ENSDARG00000017168	nr2f1b	nuclear receptor subfamily 2, group F, member 1b [Source:ZFIN;Acc:ZDB-GENE-040426-1438]	1.14866	4.67292	0.000284861	0.0164855
ENSDARG00000104042	b4galt4	UDP-Gal:betaGlcNAc beta 1,4- galactosyltransferase, polypeptide 4 [Source:ZFIN;Acc:ZDB-GENE-041114-103]	1.14787	6.04201	4.44956e-06	0.000410342
ENSDARG00000090352	si:dkey-97i18.5	si:dkey-97i18.5 [Source:ZFIN;Acc:ZDB-GENE-100922-198]	1.13516	4.83211	0.000408969	0.0220697
ENSDARG00000029930	SPDEF	SAM pointed domain containing ETS transcription factor [Source:HGNC Symbol;Acc:HGNC:17257]	1.1316	2.58996	0.00171988	0.0699453
ENSDARG00000100583	hid1b	HID1 domain containing b [Source:ZFIN;Acc:ZDB-GENE-040718-239]	1.12796	3.41016	9.56653e-05	0.0062848
ENSDARG00000056732	her4.1	hairy-related 4, tandem duplicate 1 [Source:ZFIN;Acc:ZDB-GENE-980526-521]	1.1257	4.06539	0.00854636	0.254292
ENSDARG00000102414	MYH13 (1 of many)	myosin, heavy chain 13, skeletal muscle [Source:HGNC Symbol;Acc:HGNC:7571]	1.11282	2.00541	0.00432388	0.146944
ENSDARG00000074466	gdpd3a	glycerophosphodiester phosphodiesterase domain containing 3a [Source:ZFIN;Acc:ZDB-GENE-040426-2279]	1.08055	4.79296	0.00238587	0.0911781
ENSDARG00000104818	si:ch211-93f2.1	si:ch211-93f2.1 [Source:ZFIN;Acc:ZDB-GENE-041014-96]	1.07511	3.28892	0.000378672	0.0206885
ENSDARG00000088885	si:ch1073-340i21.3	si:ch1073-340i21.3 [Source:ZFIN;Acc:ZDB-GENE-030131-199]	1.07131	3.86275	0.00660913	0.206068
ENSDARG00000019316	fer1l6	fer-1-like family member 6 [Source:ZFIN;Acc:ZDB-GENE-070912-312]	1.06782	5.61651	3.56132e-05	0.00259093
ENSDARG00000056554	rap1gap	RAP1 GTPase activating protein [Source:ZFIN;Acc:ZDB-GENE-080402-9]	1.06656	3.83541	0.00069426	0.0331004
ENSDARG00000028878	vipr1a	vasoactive intestinal peptide receptor 1a [Source:ZFIN;Acc:ZDB-GENE-070912-506]	1.06396	2.76573	0.0036192	0.12695
ENSDARG00000074163	zgc:162879	zgc:162879 [Source:ZFIN;Acc:ZDB-GENE-070424-92]	1.06175	1.94192	0.00743971	0.227276
ENSDARG00000069282	bbc3	BCL2 binding component 3 [Source:ZFIN;Acc:ZDB-GENE-070119-4]	1.05261	2.08806	0.00692327	0.213034
ENSDARG00000092225	si:dkeyp-13a3.10	si:dkeyp-13a3.10 [Source:ZFIN;Acc:ZDB-GENE-070912-636]	1.04559	3.00134	0.0066944	0.208067
ENSDARG00000101892	ino80e		1.02816	3.98557	0.00340455	0.12189
ENSDARG00000095388	si:ch211-42i9.5	si:ch211-42i9.5 [Source:ZFIN;Acc:ZDB-GENE-030131-3146]	1.02084	2.98997	0.00196226	0.0781838
ENSDARG00000062757	zgc:158403	zgc:158403 [Source:ZFIN;Acc:ZDB-GENE-061215-116]	1.01889	4.58228	0.000898425	0.041137
ENSDARG00000091625	FAM3D	si:dkeyp-67f1.2 [Source:ZFIN;Acc:ZDB-GENE-050809-90]	1.01828	2.79151	0.00435783	0.147588
ENSDARG00000079922	klf4	Kruppel-like factor 4 [Source:ZFIN;Acc:ZDB-GENE-111014-1]	1.01208	2.08856	0.00647057	0.202713
ENSDARG00000100776	syt8	synaptotagmin VIII [Source:ZFIN;Acc:ZDB-GENE-060303-4]	1.01161	3.95923	0.000203262	0.0123612
ENSDARG00000045708	adm2a	adrenomedullin 2a [Source:ZFIN;Acc:ZDB-GENE-041210-100]	1.00036	2.44543	0.00298958	0.109765
ENSDARG00000042233	fgf16	fibroblast growth factor 16 [Source:ZFIN;Acc:ZDB-GENE-060427-3]	0.995064	2.53824	0.00417572	0.142402
ENSDARG00000077040	RIN2 (1 of many)	Ras and Rab interactor 2 [Source:HGNC Symbol;Acc:HGNC:18750]	0.993706	2.39734	0.0033276	0.119974
ENSDARG00000089756	traf3ip2b	TRAF3 interacting protein 2b [Source:ZFIN;Acc:ZDB-GENE-031118-74]	0.99269	3.10248	0.00126102	0.0548011
ENSDARG00000041051	mid1ip1a	MID1 interacting protein 1a [Source:ZFIN;Acc:ZDB-GENE-990415-81]	0.984584	4.92929	0.000600578	0.029958
ENSDARG00000012745	poc1bl	POC1 centriolar protein homolog B (Chlamydomonas), like [Source:ZFIN;Acc:ZDB-GENE-050306-41]	0.96886	4.55738	0.000157187	0.00977099
ENSDARG00000056680	stc2a	stanniocalcin 2a [Source:ZFIN;Acc:ZDB-GENE-041008-14]	0.959195	4.87745	0.00455413	0.152657
ENSDARG00000014969	ankhb	ANKH inorganic pyrophosphate transport regulator b [Source:ZFIN;Acc:ZDB-GENE-030131-2458]	0.957544	4.60558	0.000151741	0.00946236
ENSDARG00000014386	galnt6	UDP-N-acetyl-alpha-D-galactosamine:polypeptide N-acetylgalactosaminyltransferase 6 (GalNAc-T6) [Source:ZFIN;Acc:ZDB-GENE-040426-2272]	0.957541	5.01592	0.000322861	0.0181718
ENSDARG00000074760	ttc7a	tetratricopeptide repeat domain 7A [Source:ZFIN;Acc:ZDB-GENE-010319-27]	0.957188	2.56469	0.00354551	0.12526
ENSDARG00000068143	slc39a6	solute carrier family 39 (zinc transporter), member 6 [Source:ZFIN;Acc:ZDB-GENE-030131-3023]	0.956761	5.46329	7.41292e-05	0.00496969
ENSDARG00000068369	angptl2b	angiopoietin-like 2b [Source:ZFIN;Acc:ZDB-GENE-050624-1]	0.94952	6.86499	0.00019753	0.0121252
ENSDARG00000095559	si:dkey-246j7.1	si:dkey-246j7.1 [Source:ZFIN;Acc:ZDB-GENE-050419-230]	0.947843	3.1431	0.00428522	0.145883
ENSDARG00000057125	pld1b	phospholipase D1b [Source:ZFIN;Acc:ZDB-GENE-070510-3]	0.936861	3.91669	0.000690318	0.0329925
ENSDARG00000070480	agr2	anterior gradient 2 [Source:ZFIN;Acc:ZDB-GENE-050417-214]	0.931634	9.32711	0.0034497	0.123204
ENSDARG00000089903	cmasb	cytidine monophosphate N-acetylneuraminic acid synthetase b [Source:ZFIN;Acc:ZDB-GENE-120427-1]	0.925738	2.26264	0.0086285	0.25564
ENSDARG00000074451	mnd1	meiotic nuclear divisions 1 homolog (S. cerevisiae) [Source:ZFIN;Acc:ZDB-GENE-040801-116]	0.922208	3.95772	0.00150519	0.0635836
ENSDARG00000088515	st6gal2b	ST6 beta-galactosamide alpha-2,6-sialyltranferase 2b [Source:ZFIN;Acc:ZDB-GENE-120426-2]	0.917805	3.28041	0.00189321	0.0756772
ENSDARG00000043211	ripk4	receptor-interacting serine-threonine kinase 4 [Source:ZFIN;Acc:ZDB-GENE-040426-2042]	0.917118	4.27875	0.00229531	0.0887533
ENSDARG00000037307	gnpda1	glucosamine-6-phosphate deaminase 1 [Source:ZFIN;Acc:ZDB-GENE-050417-417]	0.907388	2.48462	0.00923359	0.268368
ENSDARG00000045851	galnt8b.1	polypeptide N-acetylgalactosaminyltransferase 8b, tandem duplicate 1 [Source:ZFIN;Acc:ZDB-GENE-041210-83]	0.905929	3.54011	0.00275431	0.101889
ENSDARG00000033706	adora2aa	adenosine A2a receptor a [Source:ZFIN;Acc:ZDB-GENE-080723-28]	0.883746	3.6338	0.00935346	0.270588
ENSDARG00000097683	sptbn5	spectrin, beta, non-erythrocytic 5 [Source:ZFIN;Acc:ZDB-GENE-131121-26]	0.881503	2.83734	0.00847109	0.252612
ENSDARG00000095324	galnt8b.2	polypeptide N-acetylgalactosaminyltransferase 8b, tandem duplicate 2 [Source:ZFIN;Acc:ZDB-GENE-041210-84]	0.869913	3.4349	0.00487083	0.161345
ENSDARG00000055490	galnt12	UDP-N-acetyl-alpha-D-galactosamine:polypeptide N-acetylgalactosaminyltransferase 12 [Source:ZFIN;Acc:ZDB-GENE-060503-704]	0.853777	4.17219	0.00141609	0.0604701
ENSDARG00000043079	MMP23B	matrix metallopeptidase 23B [Source:HGNC Symbol;Acc:HGNC:7171]	0.853361	3.34709	0.00509548	0.167375
ENSDARG00000103612	akt2l	v-akt murine thymoma viral oncogene homolog 2, like [Source:ZFIN;Acc:ZDB-GENE-040121-5]	0.839429	4.17443	0.00310885	0.113382
ENSDARG00000058690	cgnb	cingulin b [Source:ZFIN;Acc:ZDB-GENE-050208-72]	0.834786	3.77058	0.00332872	0.119974
ENSDARG00000010756	nod2	nucleotide-binding oligomerization domain containing 2 [Source:ZFIN;Acc:ZDB-GENE-061108-4]	0.834302	3.12547	0.00352749	0.125073
ENSDARG00000092358	si:ch211-114l13.11	si:ch211-114l13.11 [Source:ZFIN;Acc:ZDB-GENE-070424-111]	0.830851	3.46955	0.00336484	0.120833
ENSDARG00000079745	si:ch211-166a6.5	si:ch211-166a6.5 [Source:ZFIN;Acc:ZDB-GENE-030131-9913]	0.802687	7.6007	0.0090607	0.264457
ENSDARG00000015546	alpl	alkaline phosphatase, liver/bone/kidney [Source:ZFIN;Acc:ZDB-GENE-040420-1]	0.793584	5.36018	0.00197553	0.0783945
ENSDARG00000016691	cd9b	CD9 molecule b [Source:ZFIN;Acc:ZDB-GENE-040426-2768]	0.788127	5.74946	0.00891044	0.262018
ENSDARG00000009544	cldnb	claudin b [Source:ZFIN;Acc:ZDB-GENE-010328-2]	0.783075	6.32602	0.00177703	0.0719714
ENSDARG00000058666	dennd2da	DENN/MADD domain containing 2Da [Source:ZFIN;Acc:ZDB-GENE-061013-542]	0.777134	5.66235	0.00819769	0.246974
ENSDARG00000053684	aldob	aldolase b, fructose-bisphosphate [Source:ZFIN;Acc:ZDB-GENE-030131-383]	0.762846	6.81852	0.0020926	0.0818823
ENSDARG00000021242	mvp	major vault protein [Source:ZFIN;Acc:ZDB-GENE-030826-33]	0.758888	6.4361	0.00822057	0.247013
ENSDARG00000100453	GALNT10	polypeptide N-acetylgalactosaminyltransferase 10 [Source:HGNC Symbol;Acc:HGNC:19873]	0.753037	4.35798	0.00668442	0.208067
ENSDARG00000051768	FHOD1	formin homology 2 domain containing 1 [Source:HGNC Symbol;Acc:HGNC:17905]	0.738545	3.82779	0.00638432	0.200973
ENSDARG00000042856	itpka	inositol-trisphosphate 3-kinase A [Source:ZFIN;Acc:ZDB-GENE-030616-116]	0.737971	4.66554	0.00838119	0.250963
ENSDARG00000038248	ggact.2	gamma-glutamylamine cyclotransferase, tandem duplicate 2 [Source:ZFIN;Acc:ZDB-GENE-040912-8]	0.733191	4.47526	0.00273278	0.101474
ENSDARG00000052680	si:dkey-182g1.2	si:dkey-182g1.2 [Source:ZFIN;Acc:ZDB-GENE-060503-619]	0.719846	4.36585	0.00691533	0.213034
ENSDARG00000018107	rab3da	RAB3D, member RAS oncogene family, a [Source:ZFIN;Acc:ZDB-GENE-080722-14]	0.674367	4.73351	0.00884628	0.260521
