# Supplementary material for: Proliferation-independent regulation of organ size by Fgf/Notch signaling
Source: eLife. 2017 Jan 13;6:e21049. doi: 10.7554/eLife.21049 (PMC5235355; doi:10.7554/eLife.21049)
Supplement: Figure 7—source data 2. — DOI: http://dx.doi.org/10.7554/eLife.21049.018 [file elife-21049-fig7-data2.xlsx]

## Sheet: Sheet1
	GO.ID	Term	Annotated	Significant	Expected	classicFisher	genes
1	GO:0005923	bicellular tight junction	50	6	0.5	9.5e-06	cldnb,cldne,cgnb,si:ch211-181l5.2,si:busm1-52i16.2,cldna
2	GO:0070160	occluding junction	51	6	0.51	1.07e-05	cldnb,cldne,cgnb,si:ch211-181l5.2,si:busm1-52i16.2,cldna
3	GO:0043296	apical junction complex	53	6	0.53	1.34e-05	cldnb,cldne,cgnb,si:ch211-181l5.2,si:busm1-52i16.2,cldna
4	GO:0016021	integral component of membrane	4068	62	40.48	3.15e-05	tlcd1,erbb3a,ugt1a1,rhbg,cldnb,clcn1b,poc1bl,slc8a1a,galnt6,trpv6,mfsd6l,ankhb,alpl,hsd17b12a,cd9b,fer1l6,slc35a3b,naalad2,slc46a1,hephl1b,si:dkey-24p1.6,vipr1a,ldlra,tnfsf10l3,adora2aa,zgc:173443,grik1b,stx11b.2,cldne,slc15a1b,galnt8b.1,si:dkey-182g1.2,galnt12,si:dkey-159a18.1,has3,si:ch211-181l5.2,si:busm1-52i16.2,slc43a2b,CHST6,phex,slc39a6,elovl7a,tnfsf12,cldna,tmem79a,gdpd2,gdpd3a,slc45a3,,c…
5	GO:0031224	intrinsic component of membrane	4097	62	40.77	4.02e-05	tlcd1,erbb3a,ugt1a1,rhbg,cldnb,clcn1b,poc1bl,slc8a1a,galnt6,trpv6,mfsd6l,ankhb,alpl,hsd17b12a,cd9b,fer1l6,slc35a3b,naalad2,slc46a1,hephl1b,si:dkey-24p1.6,vipr1a,ldlra,tnfsf10l3,adora2aa,zgc:173443,grik1b,stx11b.2,cldne,slc15a1b,galnt8b.1,si:dkey-182g1.2,galnt12,si:dkey-159a18.1,has3,si:ch211-181l5.2,si:busm1-52i16.2,slc43a2b,CHST6,phex,slc39a6,elovl7a,tnfsf12,cldna,tmem79a,gdpd2,gdpd3a,slc45a3,,c…
6	GO:0000139	Golgi membrane	178	8	1.77	0.0004	poc1bl,galnt6,slc35a3b,galnt8b.1,galnt12,CHST6,st6gal2b,galnt8b.2
7	GO:0044425	membrane part	4462	62	44.4	0.00063	tlcd1,erbb3a,ugt1a1,rhbg,cldnb,clcn1b,poc1bl,slc8a1a,galnt6,trpv6,mfsd6l,ankhb,alpl,hsd17b12a,cd9b,fer1l6,slc35a3b,naalad2,slc46a1,hephl1b,si:dkey-24p1.6,vipr1a,ldlra,tnfsf10l3,adora2aa,zgc:173443,grik1b,stx11b.2,cldne,slc15a1b,galnt8b.1,si:dkey-182g1.2,galnt12,si:dkey-159a18.1,has3,si:ch211-181l5.2,si:busm1-52i16.2,slc43a2b,CHST6,phex,slc39a6,elovl7a,tnfsf12,cldna,tmem79a,gdpd2,gdpd3a,slc45a3,,c…
8	GO:0005794	Golgi apparatus	360	11	3.58	0.00091	poc1bl,galnt6,slc35a3b,galnt8b.1,galnt12,si:dkey-159a18.1,pld1b,CHST6,st6gal2b,galnt8b.2,sytl4
9	GO:0005911	cell-cell junction	125	6	1.24	0.00153	cldnb,cldne,cgnb,si:ch211-181l5.2,si:busm1-52i16.2,cldna
10	GO:0044431	Golgi apparatus part	237	8	2.36	0.00251	poc1bl,galnt6,slc35a3b,galnt8b.1,galnt12,CHST6,st6gal2b,galnt8b.2
11	GO:0070382	exocytic vesicle	10	2	0.1	0.00419	sytl2b,sytl4
12	GO:0016020	membrane	4910	63	48.86	0.00536	tlcd1,erbb3a,ugt1a1,rhbg,cldnb,clcn1b,poc1bl,slc8a1a,galnt6,trpv6,mfsd6l,ankhb,alpl,hsd17b12a,cd9b,fer1l6,slc35a3b,naalad2,slc46a1,hephl1b,si:dkey-24p1.6,vipr1a,ldlra,tnfsf10l3,adora2aa,zgc:173443,grik1b,stx11b.2,cldne,slc15a1b,galnt8b.1,si:dkey-182g1.2,galnt12,si:dkey-159a18.1,has3,si:ch211-181l5.2,si:busm1-52i16.2,slc43a2b,CHST6,phex,slc39a6,elovl7a,tnfsf12,cldna,tmem79a,gdpd2,gdpd3a,slc45a3,,c…
13	GO:0030054	cell junction	242	7	2.41	0.01049	cldnb,grik1b,cldne,cgnb,si:ch211-181l5.2,si:busm1-52i16.2,cldna
14	GO:0016023	cytoplasmic membrane-bounded vesicle	176	5	1.75	0.0311	rhbg,stx11b.2,sytl2b,syt8,sytl4
15	GO:0031988	membrane-bounded vesicle	178	5	1.77	0.03243	rhbg,stx11b.2,sytl2b,syt8,sytl4
16	GO:0031410	cytoplasmic vesicle	179	5	1.78	0.0331	rhbg,stx11b.2,sytl2b,syt8,sytl4
17	GO:0031982	vesicle	188	5	1.87	0.03958	rhbg,stx11b.2,sytl2b,syt8,sytl4
18	GO:0098588	bounding membrane of organelle	624	11	6.21	0.04622	poc1bl,galnt6,hsd17b12a,slc35a3b,zgc:173443,galnt8b.1,galnt12,CHST6,st6gal2b,galnt8b.2,syt8
19	GO:0030133	transport vesicle	36	2	0.36	0.04966	sytl2b,sytl4
20	GO:0005886	plasma membrane	1288	19	12.82	0.05113	rhbg,cldnb,ankhb,cd9b,vipr1a,adora2aa,grik1b,stx11b.2,cldne,has3,si:ch211-181l5.2,si:busm1-52i16.2,slc43a2b,slc39a6,cldna,,cd247l,crfb15,notch1a
21	GO:0015629	actin cytoskeleton	149	4	1.48	0.06137	fmn1,cgnb,baiap2b,myo5c
22	GO:0008021	synaptic vesicle	41	2	0.41	0.06262	stx11b.2,syt8
23	GO:0071944	cell periphery	1322	19	13.16	0.06329	rhbg,cldnb,ankhb,cd9b,vipr1a,adora2aa,grik1b,stx11b.2,cldne,has3,si:ch211-181l5.2,si:busm1-52i16.2,slc43a2b,slc39a6,cldna,,cd247l,crfb15,notch1a
24	GO:0012505	endomembrane system	989	15	9.84	0.06569	poc1bl,galnt6,hsd17b12a,slc35a3b,stx11b.2,galnt8b.1,galnt12,si:dkey-159a18.1,pld1b,rab25a,CHST6,sytl2b,st6gal2b,galnt8b.2,sytl4
25	GO:0098793	presynapse	50	2	0.5	0.08837	stx11b.2,syt8
